# Supplementary material for: Qualitative and quantitative ethnobotanical study of the Pangkhua community in Bilaichari Upazilla, Rangamati District, Bangladesh
Source: J Ethnobiol Ethnomed. 2019 Feb 5;15:8. doi: 10.1186/s13002-019-0287-2 (PMC6364474; doi:10.1186/s13002-019-0287-2)
Supplement: Supplementary file 2 — List of 218 informants in the study, alongside their demographic characteristics (traditional healers highlighted in red). The detailed descriptions of all 218 informants, including their age, sex, location, education, and occupation were documented from the studied areas. (XLSX 19 kb) [file 13002_2019_287_MOESM2_ESM.xlsx]

## Sheet: Sheet1
	Additional file2: List of 218 informants in the study, alongside their demographic characteristics (traditional healers highlighted in red)
		Sl.	Name	Age	Sex	Occupation	Education	Location
		1	Angkoribala Pangkhua	75	F	Housewife	High School	Pankhua para, Belaichari Union, Bilaichari
		2	Dinthar Pangkhua	60	M	Healer	Primary	Pankhua para, Belaichari Union, Bilaichari
		3	Robin Pangkhua	54	M	Labourer	Primary	Pankhua para, Belaichari Union, Bilaichari
		4	Lalsang Pangkhua	70	M	Farmer	Illiterate	Pankhua para, Belaichari Union, Bilaichari
		5	Vantey Pangkhua	59	M	Healer	Primary	Pankhua para, Belaichari Union, Bilaichari
		6	Ramdin Pangkhua	63	M	Labourer	Illiterate	Pankhua para, Belaichari Union, Bilaichari
		7	Pathey Pangkhua	69	M	Farmer	Illiterate	Jambi bon, Bilaichari union, Belaichari
		8	Shomshama Pangkhua	61	F	Healer	Illiterate	Jambi bon, Bilaichari union, Belaichari
		9	Mickeyal Pangkhua	71	M	Labourer	Illiterate	Jambi bon, Bilaichari union, Belaichari
		10	Laifoukup Pangkhua	68	F	Labourer	Illiterate	Lata pahar, Orachari, Farua union, Belaichari
		11	Jirlimanmoy Pangkhua	29	M	Farmer	Primary	Lata pahar, Orachari, Farua union, Belaichari
		12	Mingthang Pangkhua	56	M	Farmer	High School	Lata pahar, Orachari, Farua union, Belaichari
		13	Paroat Pangkhua	56	M	Labourer	Illiterate	Lata pahar, Orachari, Farua union, Belaichari
		14	Zoldou Pangkhua	59	M	Healer	Primary	Lata pahar, Orachari, Farua union, Belaichari
		15	Zirlian Shang Pangkhua	43	M	Farmer	Primary	Lata pahar, Orachari, Farua union, Belaichari
		16	Savabom Pangkhua	55	M	Farmer	Illiterate	Lata pahar, Orachari, Farua union, Belaichari
		17	Sowankip Pangkhua	46	M	Farmer	Primary	Lata pahar, Orachari, Farua union, Belaichari
		18	Zolvel Pangkhua	53	M	Farmer	Primary	Lata pahar, Orachari, Farua union, Belaichari
		19	Abraham Pangkhua	65	M	Labourer	Illiterate	Lata pahar, Orachari, Farua union, Belaichari
		20	Remlian Pangkhua	48	M	Labourer	Primary	Lata pahar, Orachari, Farua union, Belaichari
		21	Sanglowi Pangkhua	27	M	Labourer	Primary	Lata pahar, Orachari, Farua union, Belaichari
		22	Lalhim Pangkhua	70	M	Farmer	Illiterate	Lata pahar, Orachari, Farua union, Belaichari
		23	Jirdusang Pangkhua	36	M	Farmer	Primary	Jamunachari, Farua union, Belaichari
		24	Dansonlian Pangkhua	37	M	Farmer	Primary	Jamunachari, Farua union, Belaichari
		25	Neithang Pangkhua	59	M	Healer	Illiterate	Jamunachari, Farua union, Belaichari
		26	Vollian Pangkhua	69	M	Farmer	Illiterate	Jamunachari, Farua union, Belaichari
		27	Ramthlon Pangkhua	29	M	Labourer	Primary	Jamunachari, Farua union, Belaichari
		28	Chialjol Pangkhua	67	F	Labourer	Illiterate	Jamunachari, Farua union, Belaichari
		29	Laljao Pangkhua	58	F	Labourer	Illiterate	Jamunachari, Farua union, Belaichari
		30	Lalsang Pangkhua	55	M	Farmer	Primary	Jamunachari, Farua union, Belaichari
		31	Laitey Pangkhua	61	F	Housewife	Illiterate	Jamunachari, Farua union, Belaichari
		32	Rawkip Pangkhua	65	M	Farmer	Illiterate	Jamunachari, Farua union, Belaichari
		33	Sajoal Pangkhua	56	F	Labourer	Illiterate	Jamunachari, Farua union, Belaichari
		34	Dilip Pangkhua	58	M	Labourer	Illiterate	Jamunachari, Farua union, Belaichari
		35	Dunpiyang Pangkhua	63	F	Labourer	High School	Jamunachari, Farua union, Belaichari
		36	Laboashai Pangkhua	56	F	Nurse	High School	Jamunachari, Farua union, Belaichari
		37	Efotsang Pangkhua	55	M	Farmer	Illiterate	Jamunachari, Farua union, Belaichari
		38	Sablian Pangkhua	66	F	Labourer	High School	Jamunachari, Farua union, Belaichari
		39	Loytey Pangkhua	77	F	Housewife	Primary	Jamunachari, Farua union, Belaichari
		40	Laljao Pangkhua	28	F	Housewife	Primary	Jamunachari, Farua union, Belaichari
		41	Jirdusang Pangkhua	57	M	Farmer	Illiterate	Jamunachari, Farua union, Belaichari
		42	Sangta Pangkhua	59	F	Labourer	Illiterate	Jamunachari, Farua union, Belaichari
		43	Toakim Pangkhua	67	F	Labourer	Illiterate	Jamunachari, Farua union, Belaichari
		44	Zolvel Pangkhua	43	M	Farmer	High School	Jamunachari, Farua union, Belaichari
		45	Tusaril Pangkhua	66	M	Farmer	Illiterate	Jamunachari, Farua union, Belaichari
		46	Sumniang Pangkhua	30	M	Farmer	High School	Jamunachari, Farua union, Belaichari
		47	Tuabin Pangkhua	29	F	Teacher	High School	Jamunachari, Farua union, Belaichari
		48	Sangmoi Pangkhua	65	M	Labourer	Illiterate	Jamunachari, Farua union, Belaichari
		49	Sungpui Pangkhua	69	M	Farmer	Illiterate	Jamunachari, Farua union, Belaichari
		50	Poaki Pangkhua	80	F	Housewife	Illiterate	Jamunachari, Farua union, Belaichari
		51	Neiding Pangkhua	55	F	Labourer	Illiterate	Jamunachari, Farua union, Belaichari
		52	Lalmen Pangkhua	63	M	Farmer	High School	Jamunachari, Farua union, Belaichari
		53	Singmoi Pangkhua	64	M	Labourer	Illiterate	Jamunachari, Farua union, Belaichari
		54	Sonthiang Pangkhua	69	M	Labourer	Illiterate	Jamunachari, Farua union, Belaichari
		55	Choaltey Pangkhua	70	F	Housewife	Primary	Jamunachari, Farua union, Belaichari
		56	Bangjaolal Pangkhua	35	M	Farmer	High School	Jamunachari, Farua union, Belaichari
		57	Soalei Pangkhua	56	F	Labourer	Illiterate	Jamunachari, Farua union, Belaichari
		58	Sangjol Pangkhua	57	F	Labourer	Illiterate	Jamunachari, Farua union, Belaichari
		59	Anglian Pangkhua	31	M	Farmer	High School	Jamunachari, Farua union, Belaichari
		60	Thomlian Pangkhua	55	M	Farmer	Illiterate	Jamunachari, Farua union, Belaichari
		61	Rangjatlal Pangkhua	55	F	Housewife	High School	Jamunachari, Farua union, Belaichari
		62	Elmang Pangkhua	65	F	Farmer	Illiterate	Pankhua para, Belaichari Union, Bilaichari
		63	Jollun Pangkhua	32	M	Farmer	High School	Pankhua para, Belaichari Union, Bilaichari
		64	Sonkanma	31	F	Housewife	Primary	Pankhua para, Belaichari Union, Bilaichari
		65	Masoani Pangkhua	68	F	Housewife	Illiterate	Pankhua para, Belaichari Union, Bilaichari
		66	Liandou Pangkhua	59	M	Farmer	High School	Pankhua para, Belaichari Union, Bilaichari
		67	Vanlal Pi Pangkhua	53	M	Labourer	Primary	Pankhua para, Belaichari Union, Bilaichari
		68	Neithakkup Pangkhua	49	M	Healer	High School	Pankhua para, Belaichari Union, Bilaichari
		69	Sumkhar Pangkhua	57	M	Farmer	High School	Pankhua para, Belaichari Union, Bilaichari
		70	Ramdou Pangkhua	66	M	Farmer	Illiterate	Pankhua para, Belaichari Union, Bilaichari
		71	Thlowang Pangkhua	48	M	Farmer	Primary	Pankhua para, Belaichari Union, Bilaichari
		72	Loitey Pangkhua	67	F	Labourer	Illiterate	Pankhua para, Belaichari Union, Bilaichari
		73	Remsang Pangkhua	56	M	Farmer	High School	Pankhua para, Belaichari Union, Bilaichari
		74	Lallunkhang Pangkhua	65	M	Labourer	Illiterate	Pankhua para, Belaichari Union, Bilaichari
		75	Dunramlian Pangkhua	34	M	Labourer	Primary	Pankhua para, Belaichari Union, Bilaichari
		76	Ungarlom Pangkhua	65	M	Farmer	Illiterate	Pankhua para, Belaichari Union, Bilaichari
		77	Lianmoythang Pangkhua	47	M	Healer	Primary	Pankhua para, Belaichari Union, Bilaichari
		78	Laldoumoy Pangkhua	68	M	Farmer	Illiterate	Pankhua para, Belaichari Union, Bilaichari
		79	Vanram Pangkhua	38	M	Farmer	Primary	Pankhua para, Belaichari Union, Bilaichari
		80	Thangkip Pangkhua	62	M	Farmer	Illiterate	Pankhua para, Belaichari Union, Bilaichari
		81	Choanlei Pangkhua	50	F	Labourer	Primary	Pankhua para, Belaichari Union, Bilaichari
		82	Ramthang Pangkhua	65	M	Farmer	High School	Pankhua para, Belaichari Union, Bilaichari
		83	Blowthang Pangkhua	57	F	Labourer	Illiterate	Pankhua para, Belaichari Union, Bilaichari
		84	Boalthang Pangkhua	65	F	Labourer	Illiterate	Pankhua para, Belaichari Union, Bilaichari
		85	Thaddir Pangkhua	70	M	Farmer	Illiterate	Pankhua para, Belaichari Union, Bilaichari
		86	Choana Pangkhua	68	M	Farmer	Illiterate	Pankhua para, Belaichari Union, Bilaichari
		87	Malthoma Pangkhua	57	F	Labourer	Primary	Pankhua para, Belaichari Union, Bilaichari
		88	Thanglal Pangkhua	55	M	Farmer	High School	Pankhua para, Belaichari Union, Bilaichari
		89	Renglal Pangkhua	59	F	Housewife	Illiterate	Pankhua para, Belaichari Union, Bilaichari
		90	Thoanling Pangkhua	55	M	Farmer	High School	Pankhua para, Belaichari Union, Bilaichari
		91	Ramyank Pangkhua	62	M	Labourer	Illiterate	Pankhua para, Belaichari Union, Bilaichari
		92	Joyley Thang Pangkhua	53	F	Healer	Primary	Pankhua para, Belaichari Union, Bilaichari
		93	Jouthang Pangkhua	31	M	Labourer	Primary	Pankhua para, Belaichari Union, Bilaichari
		94	Tharum Pangkhua	52	M	Farmer	Illiterate	Pankhua para, Belaichari Union, Bilaichari
		95	Toachar Pangkhua	56	M	Farmer	High School	Pankhua para, Belaichari Union, Bilaichari
		96	Chialkup Pangkhua	63	F	Farmer	High School	Pankhua para, Belaichari Union, Bilaichari
		97	Liankup Pangkhua	52	M	Labourer	Primary	Pankhua para, Belaichari Union, Bilaichari
		98	Neikup Pangkhua	64	F	Healer	Illiterate	Pankhua para, Belaichari Union, Bilaichari
		99	Lalriak Pangkhua	54	M	Farmer	High School	Pankhua para, Belaichari Union, Bilaichari
		100	Lalthat Pangkhua	66	F	Farmer	Illiterate	Pankhua para, Belaichari Union, Bilaichari
		101	Dolai Pangkhua	52	F	Housewife	High School	Pankhua para, Belaichari Union, Bilaichari
		102	Neitoam Pangkhua	52	M	Farmer	Primary	Pankhua para, Belaichari Union, Bilaichari
		103	Pathoyak Pangkhua	57	M	Farmer	Primary	Pankhua para, Belaichari Union, Bilaichari
		104	Laikup Pangkhua	65	F	Farmer	High School	Pankhua para, Belaichari Union, Bilaichari
		105	Lianjol Pangkhua	68	F	Housewife	Primary	Pankhua para, Belaichari Union, Bilaichari
		106	Doai Pangkhua	57	F	Teacher	High School	Pankhua para, Belaichari Union, Bilaichari
		107	Lianjawt Pangkhua	65	M	Farmer	Illiterate	Pankhua para, Belaichari Union, Bilaichari
		108	Neizoam Pangkhua	51	M	Farmer	Primary	Pankhua para, Belaichari Union, Bilaichari
		109	Soapui Pangkhua	28	M	Student	High School	Pankhua para, Belaichari Union, Bilaichari
		110	Lalthang Pangkhua	58	F	Labourer	Illiterate	Jamunachari, Farua union, Belaichari
		111	Monlai Pangkhua	67	F	Labourer	Illiterate	Jamunachari, Farua union, Belaichari
		112	Lalsowak Pangkhua	63	F	Labourer	Illiterate	Jamunachari, Farua union, Belaichari
		113	Vanramthar Pangkhua	55	M	Farmer	High School	Jamunachari, Farua union, Belaichari
		114	Shangkup Pangkhua	65	F	Farmer	Illiterate	Jamunachari, Farua union, Belaichari
		115	Robert Pangkhua	57	M	Farmer	Illiterate	Jamunachari, Farua union, Belaichari
		116	Rawben Pangkhua	27	M	Farmer	Primary	Jamunachari, Farua union, Belaichari
		117	Dayet Pangkhua	29	F	University student	Third level	Jamunachari, Farua union, Belaichari
		118	Neilai Pangkhua	54	F	Labourer	Illiterate	Jamunachari, Farua union, Belaichari
		119	Lalroat Pangkhua	55	M	Healer	Primary	Jamunachari, Farua union, Belaichari
		120	Sapnonjoam Pangkhua	32	M	Labourer	Primary	Jamunachari, Farua union, Belaichari
		121	Aichan Pangkhua	42	M	Farmer	Primary	Jamunachari, Farua union, Belaichari
		122	Mangai Pangkhua	54	M	Farmer	Primary	Jamunachari, Farua union, Belaichari
		123	Jirthang Pangkhua	55	M	Farmer	Primary	Pankhua para, Belaichari Union, Bilaichari
		124	Lalbowat Pangkhua	28	F	Housewife	High School	Pankhua para, Belaichari Union, Bilaichari
		125	Piangsom Pangkhua	39	M	Farmer	Primary	Pankhua para, Belaichari Union, Bilaichari
		126	Sekleck Pangkhua	55	M	Farmer	Illiterate	Pankhua para, Belaichari Union, Bilaichari
		127	Dunsen Pangkhua	52	M	Farmer	Illiterate	Pankhua para, Belaichari Union, Bilaichari
		128	Ezuli Pangkhua	27	F	Housewife	Primary	Pankhua para, Belaichari Union, Bilaichari
		129	Mado Pangkhua	49	M	Farmer	Primary	Pankhua para, Belaichari Union, Bilaichari
		130	Ramdir Pangkhua	27	M	Farmer	Primary	Lata pahar, Orachari, Farua union, Belaichari
		131	Thari Pangkhua	29	M	Farmer	High School	Lata pahar, Orachari, Farua union, Belaichari
		132	Lalthlakim Pangkhua	28	M	University Student	Third level	Lata pahar, Orachari, Farua union, Belaichari
		133	Juali Pangkhua	29	F	Student	High School	Lata pahar, Orachari, Farua union, Belaichari
		134	Ramthar Pangkhua	56	M	Farmer	Illiterate	Lata pahar, Orachari, Farua union, Belaichari
		135	Jir Lianma Pangkhua	70	M	Farmer	Illiterate	Lata pahar, Orachari, Farua union, Belaichari
		136	Lalknock Pangkhua	68	M	Farmer	Illiterate	Lata pahar, Orachari, Farua union, Belaichari
		137	Lalnun Thang Pangkhua	73	F	Healer	High School	Lata pahar, Orachari, Farua union, Belaichari
		138	Rawben Pangkhua	59	M	Farmer	Illiterate	Lata pahar, Orachari, Farua union, Belaichari
		139	Neikup Pangkhua	54	F	Nurse	High School	Lata pahar, Orachari, Farua union, Belaichari
		140	Joblal Pangkhua	86	F	Housewife	Illiterate	Lata pahar, Orachari, Farua union, Belaichari
		141	Lalthad Pangkhua	72	M	Farmer	Illiterate	Lata pahar, Orachari, Farua union, Belaichari
		142	Sumlei Pangkhua	62	F	Housewife	Illiterate	Lata pahar, Orachari, Farua union, Belaichari
		143	Laldoll Pangkhua	57	F	Labourer	Illiterate	Lata pahar, Orachari, Farua union, Belaichari
		144	Thlowang Pangkhua	55	M	Farmer	Primary	Lata pahar, Orachari, Farua union, Belaichari
		145	Lian Towam Pangkhua	63	M	Farmer	High School	Lata pahar, Orachari, Farua union, Belaichari
		146	Lalthar Pangkhua	52	F	Labourer	Primary	Lata pahar, Orachari, Farua union, Belaichari
		147	Lalson Pangkhua	71	M	Labourer	Illiterate	Lata pahar, Orachari, Farua union, Belaichari
		148	Jobalal Pangkhua	54	F	Labourer	Primary	Lata pahar, Orachari, Farua union, Belaichari
		149	Lalpiang Pangkhua	78	M	Farmer	Illiterate	Lata pahar, Orachari, Farua union, Belaichari
		150	Nei Tin Kup Pangkhua	81	M	Healer	Illiterate	Lata pahar, Orachari, Farua union, Belaichari
		151	Rowal Khum Pangkhua	72	M	Farmer	Illiterate	Pankhua para, Belaichari Union, Bilaichari
		152	Thlangper Pangkhua	47	M	Farmer	Primary	Pankhua para, Belaichari Union, Bilaichari
		153	Lalsom Pangkhua	56	F	Housewife	Illiterate	Pankhua para, Belaichari Union, Bilaichari
		154	Lalkup Thang Pangkhua	75	M	Farmer	Illiterate	Pankhua para, Belaichari Union, Bilaichari
		155	Sunlal Pangkhua	53	M	Farmer	Primary	Pankhua para, Belaichari Union, Bilaichari
		156	Lianjoam Pangkhua	66	M	Farmer	Illiterate	Pankhua para, Belaichari Union, Bilaichari
		157	Choanjir Pangkhua	27	F	Housewife	Primary	Pankhua para, Belaichari Union, Bilaichari
		158	Jol-lun Pangkhua	68	M	Labourer	Illiterate	Pankhua para, Belaichari Union, Bilaichari
		159	Shumtoakup Pangkhua	52	M	Farmer	Primary	Jambi bon, Bilaichari union, Belaichari
		160	Shumlal Pangkhua	72	M	Farmer	Illiterate	Jambi bon, Bilaichari union, Belaichari
		161	Khoang Thlir Pangkhua	75	M	Healer	High School	Jambi bon, Bilaichari union, Belaichari
		162	Thlangthum Pangkhua	62	M	Farmer	Illiterate	Jambi bon, Bilaichari union, Belaichari
		163	Shungkhum Pangkhua	59	F	Farmer	High School	Jambi bon, Bilaichari union, Belaichari
		164	Sangbo Pangkhua	70	M	Farmer	Illiterate	Jambi bon, Bilaichari union, Belaichari
		165	Lianthang Pangkhua	64	F	Labourer	High School	Jambi bon, Bilaichari union, Belaichari
		166	Munkup Pangkhua	69	M	Farmer	Illiterate	Jambi bon, Bilaichari union, Belaichari
		167	Lalthad Pangkhua	62	M	Farmer	Illiterate	Jambi bon, Bilaichari union, Belaichari
		168	Sangjol Pangkhua	78	F	Housewife	Primary	Jambi bon, Bilaichari union, Belaichari
		169	Boaltora Pangkhua	68	F	Housewife	Illiterate	Jambi bon, Bilaichari union, Belaichari
		170	Somlian Pangkhua	28	M	Labourer	Primary	Jambi bon, Bilaichari union, Belaichari
		171	Shumtang Pangkhua	34	M	Farmer	High School	Jambi bon, Bilaichari union, Belaichari
		172	Lai Sowak Pangkhua	78	M	Farmer	Illiterate	Jambi bon, Bilaichari union, Belaichari
		173	Lai Dothang Pangkhua	69	M	Farmer	Illiterate	Jambi bon, Bilaichari union, Belaichari
		174	Jolthlir Pangkhua	56	M	Farmer	Illiterate	Jambi bon, Bilaichari union, Belaichari
		175	Doalet Pangkhua	60	M	Farmer	Illiterate	Jambi bon, Bilaichari union, Belaichari
		176	Mingjang Pangkhua	33	M	Labourer	Primary	Jambi bon, Bilaichari union, Belaichari
		177	Thatlal Pangkhua	63	M	Farmer	Illiterate	Jambi bon, Bilaichari union, Belaichari
		178	Lumtang Pangkhua	40	F	Housewife	High School	Pankhua para, Belaichari Union, Bilaichari
		179	Neiliang Pangkhua	43	M	Labourer	Primary	Pankhua para, Belaichari Union, Bilaichari
		180	Bangthat Pangkhua	55	M	Farmer	Illiterate	Pankhua para, Belaichari Union, Bilaichari
		181	Lalpiang Pangkhua	56	F	Farmer	Illiterate	Pankhua para, Belaichari Union, Bilaichari
		182	Sonkhum Pangkhua	37	M	Labourer	Primary	Pankhua para, Belaichari Union, Bilaichari
		183	Thlangmoak Pangkhua	61	M	Farmer	High School	Pankhua para, Belaichari Union, Bilaichari
		184	Chialkup Pangkhua	67	F	Labourer	Illiterate	Jambi bon, Bilaichari union, Belaichari
		185	Laikip Pangkhua	46	F	Nurse	High School	Jambi bon, Bilaichari union, Belaichari
		186	Hashunlal Pangkhua	31	M	Farmer	Primary	Jambi bon, Bilaichari union, Belaichari
		187	Neilian Pangkhua	78	M	Farmer	Illiterate	Jambi bon, Bilaichari union, Belaichari
		188	Masoani Pangkhua	52	F	Nurse	High School	Pankhua para, Belaichari Union, Bilaichari
		189	Laidow Pangkhua	32	M	Labourer	Primary	Pankhua para, Belaichari Union, Bilaichari
		190	Lumatang Pangkhua	30	F	Housewife	Primary	Pankhua para, Belaichari Union, Bilaichari
		191	Bangdoi Pangkhua	42	F	Nurse	High School	Pankhua para, Belaichari Union, Bilaichari
		192	Lianthang Pangkhua	69	F	Labourer	Illiterate	Pankhua para, Belaichari Union, Bilaichari
		193	Lalsang Pangkhua	45	F	Housewife	Primary	Pankhua para, Belaichari Union, Bilaichari
		194	Malsowm Pangkhua	55	M	Labourer	High School	Pankhua para, Belaichari Union, Bilaichari
		195	Samjoal Pangkhua	66	F	Farmer	Illiterate	Pankhua para, Belaichari Union, Bilaichari
		196	Thatlai Pangkhua	52	F	Housewife	High School	Jambi bon, Bilaichari union, Belaichari
		197	Sawnjer Pangkhua	28	M	Student	High School	Jambi bon, Bilaichari union, Belaichari
		198	Jowam Pangkhua	27	M	University student	Third level	Jambi bon, Bilaichari union, Belaichari
		199	Ratsham Pangkhua	59	M	Labourer	Illiterate	Jambi bon, Bilaichari union, Belaichari
		200	Soapui Pangkhua	29	M	Healer	Primary	Jambi bon, Bilaichari union, Belaichari
		201	Delip Pangkhua	69	M	Farmer	Illiterate	Pankhua para, Belaichari Union, Bilaichari
		202	Lianthang Pangkhua	52	M	Farmer	Primary	Pankhua para, Belaichari Union, Bilaichari
		203	Zira Pangkhua	53	M	Labourer	Primary	Pankhua para, Belaichari Union, Bilaichari
		204	Abraham Pangkhua	49	M	Labourer	Primary	Pankhua para, Belaichari Union, Bilaichari
		205	Roni Pangkhua	51	M	Farmer	High School	Pankhua para, Belaichari Union, Bilaichari
		206	Dulia Pangkhua	35	M	Healer	Primary	Pankhua para, Belaichari Union, Bilaichari
		207	Khomi Pangkhua	39	M	Labourer	Primary	Pankhua para, Belaichari Union, Bilaichari
		208	Papui pangkhua	44	M	Labourer	Primary	Pankhua para, Belaichari Union, Bilaichari
		209	Liana pangkhua	55	M	Farmer	Primary	Pankhua para, Belaichari Union, Bilaichari
		210	Chialkhol pangkhua	70	F	Farmer	Illiterate	Pankhua para, Belaichari Union, Bilaichari
		211	Laikepthang Pangkhua	61	M	Farmer	Illiterate	Pankhua para, Belaichari Union, Bilaichari
		212	Shumlal Pangkhua	63	M	Farmer	Illiterate	Pankhua para, Belaichari Union, Bilaichari
		213	Jirdusang Pangkhua	63	M	Farmer	High School	Pankhua para, Belaichari Union, Bilaichari
		214	Laidow Pangkhua	58	M	Labourer	Illiterate	Jambi bon, Bilaichari union, Belaichari
		215	Thlowang Pangkhua	79	M	Labourer	Illiterate	Jambi bon, Bilaichari union, Belaichari
		216	Soapui Pangkhua	27	M	Farmer	Primary	Jambi bon, Bilaichari union, Belaichari
		217	Neitoam Pangkhua	28	M	Labourer	Illiterate	Jambi bon, Bilaichari union, Belaichari
		218	Toachang Pangkhua	29	F	Labourer	Illiterate	Jambi bon, Bilaichari union, Belaichari
			Note: F = Female; M = Male.
